# Supplementary material for: Bicyclic δ‑Thiolactone Glycomimetics: Stereoselective Synthesis and Discovery of Stereocontrolled Antiphage Activity
Source: J Org Chem. 2026 Apr 2;91(15):5366–78. doi: 10.1021/acs.joc.6c00212 (PMC13298889; doi:10.1021/acs.joc.6c00212)
Supplement: Supplementary file 2 [file jo6c00212_si_001.zip]

Archive with 1 entries (1 files):
- Cartesian Coordinates.docx
